# Supplementary material for: Epidemiological Characteristics and Spatiotemporal Clustering of Symptomatic Hepatitis E Virus Reinfection in Zhejiang Province, 2005–2023
Source: Viruses. 2024 Oct 26;16(11):1676. doi: 10.3390/v16111676 (PMC11599083; doi:10.3390/v16111676)
Supplement: Supplementary file 1 [file viruses-16-01676-s001.zip]

Archive with 2 entries (2 files):
- Table S1-S6.pdf
- Table S7. Demographic characteristics, laboratory, and virological data of patients with three or more rein-fections.xlsx
