# Supplementary material for: Epidemiological Characteristics and Spatiotemporal Clustering of Symptomatic Hepatitis E Virus Reinfection in Zhejiang Province, 2005–2023
Source: Viruses. 2024 Oct 26;16(11):1676. doi: 10.3390/v16111676 (PMC11599083; doi:10.3390/v16111676)
Supplement: Supplementary file 1 [file viruses-16-01676-s001.zip › Table S7. Demographic characteristics, laboratory, and virological data of patients with three or more rein-fections.xlsx]

## Sheet: Sheet1
Case	Age (Years)	Sex	Sampling Date	Clinical signs	Alanine Aminotransferase (ALT)	Aspartate Aminotransferase (AST)	Gamma-Glutamyl Transferase (GGT)	Alkaline Phosphatase (ALP)	Total Protein (TP)	Albumin (ALB)	Globulin (GLB)	Albumin/Globulin ratio (A/G)	Prealbumin (PA)	Cholinesterase (CHE)	Total Cholesterol (TC)	Triglycerides (TG)	High-Density Lipoprotein Cholesterol (HDL-C)	Low-Density Lipoprotein Cholesterol (LDL-C)	Total Bilirubin (Tbil)	Direct Bilirubin (Dbil)	Total Bile Acid (TBA)	anti-HEV IgM	anti-HEV IgG	HBsAg	HBsAb	HBeAg	HBeAb	HBcAg	HBcAb
1	44	male	2015-12-08		27	20	20	80	73.8	44.7	29.1	1.5	3.5						19	3.1		positive
1	48	male	2019-03-09 14:00:00		11	17	12	105	74.9	47.8		1.8							21.1	3.8		positive
1	49	male	2020-07-09 08:00:00		16																	positive
1	50	male	2021-07-24 09:00:00	Abdominal Discomfort, Dyschezia															19.3	3.2	1	weak positive
1	51	male	2022-02-16 13:00:00																			positive	positive
2	49	male	2013-07-20 14:00:00																			positive
2	50	male	2014-05-10 14:00:00																			positive
2	51	male	2015-08-22 14:00:00		15	15	47	79	63	44	19	2.35			4.65	1	37	115	14	4.3		positive
2	52	male	2016-08-13 15:00:00		16	18	45	73	59	41	18	2.33		8987	4.1	1.51	29	96	21	6.2	1.3	positive		negative	positive	negative	negative	positive
3	63	female	2017-01-03 11:00:00																			positive
3	65	female	2019-10-18 13:00:00	Hiccups, Elevated ALT/AST	235	50	194	153	61.3	35.2	26.1	1.3			4.8	1.52	0.74	2.77	11.7	2.4	4.6	positive
3	68	female	2022-08-25 16:00:00	Dizziness, Headache, Fever	208	53	317	183	59.5	29.8	29.7	1		6863	5.36	1.11	1.03	3.18	29	11.5	51.4	positive
4	46	male	2010-07-31 14:00:00																			positive
4	52	male	2015-11-09 16:00:00	Fatigue	60	32	37	114	62.1	40	22.1	1.81		7589	4.45	2.8	0.93	2.89	7.3	2.1	19.9	weak positive	weak positive
4	54	male	2018-09-12 16:00:00	Fatigue	201	96	54	78	61.7	39.9	21.8	1.83		6864	3.48	1.87	0.91	1.58	12.2	2.3	21.8	weak positive	positive
5	40	male	2016-12-16 16:00:00																			positive
5	41	male	2018-07-01 23:00:00		17	25	19	79	75.5	55.2	20.3	2.7			4.34	0.61	1.97	1.89	13	5		positive
5	42	male	2019-02-19 16:00:00	Hypothyroidism	21	28			75.7	47.7	28	1.7			4.18	0.54	1.96	1.63	17	6		weak positive
6	29	male	2019-08-21 08:00:00	Liver Dysfunction	84	39	51	51	77.1	49.6	27.5	1.8		9330	4.31	2.87	0.8	2.73	12	4.5	1.8	weak positive	positive	0.01	1000	0.06	1.88		0.08
6	30	male	2020-08-12 10:00:00		110	42	61	60	74.8	44.6	30.2	1.5			4.59	3.3	0.94	2.44	7.48	2.68		weak positive
6	30	male	2021-03-02 10:00:00	Fever, Cough, Dyspnea, Nausea, Jaundice, Abnormal Auscultation	94	38	41	51	75.9	46.5	29.4				4.09	3.16	1.01	2.34	10.1	1.7	2.3	weak positive		negative	positive	negative	negative		negative
7	26	female	2012-12-13 14:00:00		245	123	54	71	78.5	51.3									17.2	4.4		weak positive	positive
7	27	female	2013-09-04 15:00:00		89	45	25	55	70.6	47.6									11.7	3.4		weak positive	weak positive	0.13	156.54	0	2.58		3.26
7	34	female	2020-06-11 16:00:00		247	148	113	74	71.2	47.4									19.7	6.8		weak positive	weak positive
8	58	female	2016-03-23 14:00:00		27	21	33	73	74	44.3	29.7	1.5							11.6	2.5	9.1	positive
8	59	female	2017-03-08 14:00:00		16	14	12	102	71.9	45.5	26.4	1.7			4.44	1.4	1.3	2.49	8	<2		positive
8	61	female	2019-03-21 13:00:00		23																	positive
9	51	male	2018-03-22 17:00:00		133	95	156	137	72.4	47.3	25.1	1.9		12289	5.05	3.9	0.93	3.01	14.6	3.3	5.5	positive		negative	positive	negative	negative		negative
9	53	male	2020-06-04 16:00:00	Hyperlipidemia	78	82	108	107	72.9	46	26.9	1.7			3.95	1.22	0.77	2.29	25.6	6.2		positive		negative	positive	negative	positive		negative
9	54	male	2021-04-22 16:00:00	Hyperglycemia	106	57	80	127	66.4	43.2	23.1	1.9		11198	5.5	1.96	0.93	2.96	12.9	3	9.1	positive		negative	positive	negative	negative		negative
10	42	male	2018-03-02 16:00:00																			positive
10	43	male	2019-02-26 19:00:00																			positive
10	44	male	2020-03-12 09:00:00		61																	positive
11	17	male	2012-12-21 10:00:00																			weak positive
11	17	male	2013-10-21 20:00:00																			weak positive
11	25	male	2021-05-31 20:00:00		13		11	48	74.5	51	23.5		250	7314					19.2	6.2		weak positive		negative	positive	negative	negative	positive
12	57	male	2015-09-14 15:00:00																			weak positive
12	60	male	2017-12-05 14:00:00		176	107	272	77	78.1	46.7	31.4	1.5		84.7	5.61	4.13	1.01	2.55	14.5	5.3		weak positive		negative	negative	negative	1
12	64	male	2021-10-06 17:00:00	Diarrhea	198	194	1050	333	75	44.9	30.1	1.5		5762	3.03	1.06	1.13	1.35	14.8	9.3	9.9	weak positive	negative	0	0.17	0.08	1.13		4.31
*13		female
*13		female
*13		female
14	56	male	2006-06-07																			positive
14	57	male	2007-11-30 15:00:00																			positive
14	65	male	2015-10-30 11:00:00		73	135	108	407	61.2	19.1	42.1	0.5		1695	1.79	0.53	0.33	0.99	84.7	70.2		positive		positive	positive	positive	0.002		positive
15	72	male	2017-11-07 11:00:00																			weak positive
15	74	male	2019-08-21 11:00:00		18	15	25	64	69.3	40	29	1.4		7400	4.27	0.99	1.33	2.43	6.7	2.1	9.5	weak positive		negative	negative	negative	negative	positive	negative
15	74	male	2020-04-27 10:00:00		14	15	35	69	67.5	37.4	30	1.2		4695	3.86	0.83	0.94	2.32	5.7	2.3	3.5	weak positive		negative	negative	negative	negative	negative	negative
16	39	female	2015-11-16 10:00:00																			positive
16	41	female	2017-10-23 17:00:00	Jaundice	23	24	17	80	79.4	45.6					5.21	2.15	1.24	3.06	11.3	2.8		positive	negative	negative	positive	negative	negative		negative
16	44	female	2020-09-21 14:00:00	SLE, Nausea, Fever, Dark Urine	272	150	83	74	72.1	43.5	28.6	1.52		5803	3.36	0.88	1.41	1.26	13.6	3.4	14.1	positive	positive	negative	positive	negative	positive		positive
Note: Units are as follows: ALT (U/L), AST (U/L), GGT (U/L), ALP (U/L), TP (g/L), ALB (g/L), GLB (g/L), PA (mg/L), CHE (U/L), TC (mmol/L), TG (mmol/L), HDL-C (mmol/L), LDL-C (mmol/L), Tbil (μmol/L), Dbil (μmol/L), TBA (μmol/L), anti-HEV IgM (S/CO), anti-HEV IgG (S/CO), HEV RNA (IU/mL), HBsAg (IU/mL), HBsAb (mIU/mL), HBeAg (PEIU/mL), HBeAb (S/CO), HBcAb (S/CO).The detection indicators for hepatiti…
